# Supplementary material for: A nonsense mutation in PLD4 is associated with a zinc deficiency-like syndrome in Fleckvieh cattle
Source: BMC Genomics. 2014 Jul 22;15(1):623. doi: 10.1186/1471-2164-15-623 (PMC4117962; doi:10.1186/1471-2164-15-623)
Supplement: Supplementary file 1 — Additional file 1: Overview of the identified SNPs in SLC39A4, CRIP1 and CRIP2. (XLS 36 KB) [file 12864_2014_6308_MOESM1_ESM.xls]

## Sheet: Polymorphisms
Table S1. Overview of the identified SNPs in SLC39A4, CRIP1 and CRIP2
gene	SNP_ID_NCBI	position UMD3.1 assembly	reference allele	mutant allele	protein	position in gene	calves	carriers	controls
SLC39A4	rs211079601	BTA14:1,706,176	T	C		5'-flanking	TT/CT	TT/CT/CC	TT/CT
	rs208785177	BTA14:1,718,954	C	G		5'-flanking	CG/GG	CC/CG/GG	CC/GG
	rs110458977	BTA14:1,720,167	A	G		intron 1	AG/GG	AA/AG/GG	AA/GG
	rs207729531	BTA14:1,720,373	A	G		intron 1	AG/AA	AA/AG/GG	AA/AG/GG
	rs109113991	BTA14:1,720,865	T	C		intron 2	CT/CC	TT/CT/CC	TT/CC
	rs110993258	BTA14:1,720,989	A	G		intron 2	AG/GG	AA/AG/GG	AA/GG
	rs109062923	BTA14:1,721,108	T	C		intron 2	CT/CC	TT/CT/CC	TT/CC
	rs109053825	BTA14:1,721,593	C	T		intron 4	CT/TT	CC/CT/TT	CC/TT
	rs41663790	BTA14:1,722,194	C	T	p.336Y	exon 6	CT/TT	CC/CT/TT	CC/TT
	rs134275924	BTA14:1,722,853	C	T		intron 8	CT/TT	CC/CT/TT	CC/TT
CRIP1	rs209416544	BTA21:71,392,819	C	T		exon 1, 5'-UTR	TT	CT/TT	CC/CT/TT
	rs211124030	BTA21:71,392,554	G	A		exon 1, 5'-UTR	GG	GG	GG/AG
	rs208092178	BTA21:71,392,514	G	C		exon 1, 5'-UTR	GG	GG/CG	GG/CG/CC
	rs210097503	BTA21:71,392,424	C	T		exon 1, 5'-UTR	CC	CC	CC/CT
	rs211371798	BTA21:71,392,416	C	G		exon 1, 5'-UTR	CG/GG	CC/CG	CC
	rs208330753	BTA21:71,392,402	T	C		exon 1, 5'-UTR	TT	CT/TT	TT/CT/CC
	rs209611269	BTA21:71,392,316	C	T		exon 1, 5'-UTR	CC	CC/CT	CC
	rs211614136	BTA21:71,392,125	G	C		promoter	GG	GG	GG/CG/CC
	rs208954768	BTA21:71,391,905	T	G		intron 1	GG	TG/GG	TT/GT/GG
	rs209492590	BTA21:71,391,707	A	C		intron 1	CC	AC/CC	AA/AC
	rs211123411	BTA21:71,391,628	T	A		intron 1	TT	TA/TT	TT/TA/AA
	rs208783822	BTA21:71,391,541	A	G		intron 1	GG	AG/GG	AA/AG/GG
	rs210386621	BTA21:71,391,412	C	T		intron 1	TT	CT/TT	CC/CT
	rs207980281	BTA21:71,391,394	T	C		intron 1	CC	CT/CC	TT/CT/CC
	rs208794392	BTA21:71,391,262	A	G		intron 1	AA	AA/AG	AA/AG
	rs210006850	BTA21:71,390,809	AA	--		intron 4	----	AA--/-- --	AAAA /AA--/ ----
	rs207970620	BTA21:71,390,793	C	A		intron 4	AA	AC/AA	CC/AC
	rs209439542	BTA21:71,390,176	C	A		3'-flanking	CC	CC/AC	CC/AC/AA
	rs210859365	BTA21:71,389,922	G	C		3'-flanking	GG	GG/CG	GG/CG/CC
	rs207581070	BTA21:71,389,848	GT	--		3'-flanking	----	GT--/ ----	GTGT/----
CRIP2	ss749737434	BTA21:71,375,537	T	A		5'-flanking	TT	TT	TT/AA
	ss749737435	BTA21:71,375,757	C	T		5'-flanking	CC	CC	CC/TT
	ss749737436	BTA21:71,375,849	C	A		5'-flanking	CC	CC	CC/AA
	ss749737437	BTA21:71,376,630	C	T		5'-flanking	CC	CC/CT	CC/CT
	ss749737438	BTA21:71,376,749	A	C		5'-flanking	CC	AC/CC	AA/AC/CC
	ss749737439	BTA21:71,376,682	A	G		5'-flanking	GG	AG/GG	AA/AG/GG
	ss749737440	BTA21:71,377,057	G	A		5'-flanking	AA	AG/AA	GG/AG/AA
	ss749737441	-	C	T		5'-flanking	CC	CC/CT	CC/CT
	ss749737442	BTA21:71,379,940	G	A		intron 1	GG	GG/AG	GG/AG
	ss749737443	BTA21:71,379,396	G	T		intron 1	GG	GG/GT	GG/GT
	ss749737444	BTA21:71,379,296	C	T		intron 1	CC	CC	CC/CT/TT
	ss749737445	BTA21:71,378,965	G	A		intron 1	GG	GG/AG	GG/AG/AA
	ss749737446	BTA21:71,378,881	C	A		intron 1	CC	CC/AC	CC/AC/AA
	ss749737447	BTA21:71,378,687	A	G		intron 1	GG	AG/GG	AA/AG/GG
	ss749737448	BTA21:71,378,576	A	G		intron 1	AA	AA	AA/GG
	ss749737449	BTA21:71,377,960	G	T		intron 1	GG	GG/GT	GG/GT
	ss749737450	BTA21:71,377,701	G	-		intron 1	--	G-/--	GG/G-
	ss749737451	BTA21:71,377,545	A	G		intron 1	AA	AA/AG	AA/AG/GG
	ss749737452	-	A	G		intron 1	AA	AA/AG	AA/AG/GG
	ss749737453	-	G	A		intron 1	GG	GG/AG	GG/AG/AA
	ss749737454	-	A	G		intron 2	AA	AA/AG	AA/AG/GG
	ss749737455	-	C	-		intron 3	CC	CC/C-	CC/C-
	ss749737456	-	GC	AA		intron 3	GCGC	AGAC/GCGC	AAAA/AGAC/GCGC
	ss749737457	-	G	C	p.101R	exon 4	GG	GG/CG	GG/CG
	ss749737458	-	G	-		intron 4	GG	GG/G-	GG/G-/--
	ss749737459	-	C	G		intron 4	CC	CC/CG	CC/CG/GG
	ss749737460	BTA21:71,382,125	C	T		intron 7	CC	CC/CT	CC/CT/TT
	ss749737461	BTA21:71,382,454	C	-		3'-UTR	CC	CC/C-	CC/C-
	ss749737462	BTA21:71,382,583	G	T		3'-UTR	TT	GT/TT	GG/GT
	ss749737463	BTA21:71,382,978	C	T		3'-flanking	CC	CC/CT	CC/CT
- position can not be determined due to missing reference sequence information
