# Supplementary material for: A nonsense mutation in PLD4 is associated with a zinc deficiency-like syndrome in Fleckvieh cattle
Source: BMC Genomics. 2014 Jul 22;15(1):623. doi: 10.1186/1471-2164-15-623 (PMC4117962; doi:10.1186/1471-2164-15-623)
Supplement: Supplementary file 5 — Additional file 5: List of primer pairs for SLC39A4 , CRIP1 and CRIP2. (XLS 41 KB) [file 12864_2014_6308_MOESM5_ESM.xls]

## Sheet: Tabelle1
Table S5. Candidate gene primers
PRIMER_NAME	GENE	PRIMER SEQUENCE in 5'-3'	ORIENTATION	POSITION
8092	SLC39A4	CCCTTGTCGTTCAGCTTCTC	FORWARD	UPSTREAM
8093		CAGTTTAGGCAGGGTGAGGA	REVERSE	UPSTREAM
8094		AATGCCTCTATGGGCTAACA	FORWARD	UPSTREAM
8095		GGGCAAACAGGGCTTAGATA	REVERSE	UPSTREAM
8096		GTTCCCATTGACCCAGATTT	FORWARD	UPSTREAM
8097		TCGGCTGAGTTGACTGAAGA	REVERSE	UPSTREAM
8098		ATGGCCTTCAGACAGCAATC	FORWARD	UPSTREAM
8099		AGACAGCAGGGTCAGCAGAT	REVERSE	EXON 1
8100		CTCGCTGGGTGAGAGGTACT	FORWARD	EXON 1
8101		TCTGCCTGGAACCATTATCA	REVERSE	INTRON 1
8102		CAAGCCCACTCTCCTCAACT	FORWARD	INTRON 1
8103		TCTCAGACCCTCTTCCTCCA	REVERSE	INTRON 2
8104		CTCCTGGTCCTGCTTGAGAG	FORWARD	EXON 2
8105		TCACCGTCCAGTGTGATGTT	REVERSE	EXON 3
8106		ACGCTGCTTGAGACATTGAG	FORWARD	INTRON 2
8107		CATTCCGTACACAGCCATGA	REVERSE	EXON 5
8108		GACGACAGTCCTCTGGGAAA	FORWARD	EXON 4
8109		CAGACCGAGTCTGGGAGAAG	REVERSE	INTRON 5
8110		GTGCTGTGAGGGAAGAGGAT	FORWARD	INTRON 5
8111		GGCAGCAAGAGGTTGAAGAG	REVERSE	EXON 7
8112		CACCCAGTCCAGTGTCCTCT	FORWARD	INTRON 6
8113		GGCCGTGTAGATTAGGCTCA	REVERSE	INTRON 9
8114		CCTGCCCTGAGCCTAATCTA	FORWARD	INTRON 8
8115		TACTGGAGTGGGTTGCCATT	REVERSE	INTRON 10
8116		CGACTCATGGCTCAGACAGT	FORWARD	INTRON 10
8117		TCCTCATACAGCGACAGCAG	REVERSE	EXON 12
8118		CTCCTCTTCCTGCTCCACAA	FORWARD	EXON 12
8119		GCAACTGTGACGGCTAAACA	REVERSE	DOWNSTREAM
8120		CAGACAGACAGGTCGCACAT	FORWARD	DOWNSTREAM
8121		GTGGCTCAGTGGCAAAGAAT	REVERSE	DOWNSTREAM
8122		TTAATAGTTGTGGCGCATGG	FORWARD	DOWNSTREAM
8123		TGTTCTCCTGCCTCCAAATC	REVERSE	DOWNSTREAM
8124		GCCCATATGGAGACAAACCA	FORWARD	DOWNSTREAM
8125		GCTTCAGCATCAGTCCTTCC	REVERSE	DOWNSTREAM
9017	CRIP1	GGATGTCCACACAGCCTTCT	FORWARD	UPSTREAM
9018		TTTTGAGTCCTGCCAAGAGC	REVERSE	UPSTREAM
9019		GTGTGAGGTCTGCTCAGTGC	FORWARD	UPSTREAM
9020		GTCTCCGTTGCCCCTCAG	REVERSE	UPSTREAM
9021		CGACACTGACCGACAGGAG	FORWARD	UPSTREAM
9022		ACCTACCAGGGCATTCTCAG	REVERSE	EXON 1
9023		AGACTGGGATGTCCCTTGG	FORWARD	EXON 1
9024		ACACCTCTTTGCTGCACTTG	REVERSE	EXON 2
9025		CGAGAGTGGACCAGATGACC	FORWARD	EXON 1
9026		GGTTTCCGCGTCTGTTTCTA	REVERSE	INTRON 2
9027		CGCTATCTCGCCCATTCC	FORWARD	INTRON 2
9028		CTGCCCCTATCCCTCAGC	REVERSE	INTRON 3
9029		GGCAGAGGGGTCTGGAGAG	FORWARD	INTRON 2
9030		GTCTTCCAAGTGTCCGCATT	REVERSE	EXON 6
9031		CTGTCCTCCAGGCCGATG	FORWARD	EXON 6
9032		AGAGCCAAAGCAGCAGTGAC	REVERSE	DOWNSTREAM
9033		GGGCTGTCTGGAAACTCTCA	FORWARD	DOWNSTREAM
9034		CTGGCTGACCCACTCTTCTG	REVERSE	DOWNSTREAM
9101		GCCAGAGCCCAGTACTCAAG	FORWARD	UPSTREAM
9102		CTGCGTTTCAGATCCACTCA	REVERSE	UPSTREAM
9103		GTCTCTGAGCAGCTCCGTTT	FORWARD	UPSTREAM
9104		CTGGCCTAGGACCTGTTCTG	REVERSE	UPSTREAM
9105		CAGACAAGAAGGGGTGAAGG	FORWARD	UPSTREAM
9106		CTGGTCTTTGGCTGGATGTG	REVERSE	UPSTREAM
9107		GCTGGCTTCCCTGATTCC	FORWARD	UPSTREAM
9108		CTCCTTTCCCTTTTGGGGTA	REVERSE	UPSTREAM
9109		GGATGTCCACACAGCCTTCT	FORWARD	UPSTREAM
9110		ATGCCTGGAAGGACACAGTC	REVERSE	UPSTREAM
9111		GGCTGGAGCAGGAAGAAGTC	FORWARD	UPSTREAM
9112		CTAGGCCATCCTCCGCTAAC	REVERSE	EXON 1
9113		CCAAGTGCCCCAAGTGCAGCAA	FORWARD	EXON 2
9114		TGAAAGTGTGGCTCTCGGCTC	REVERSE	EXON 5
9281	CRIP2	GTACGGACCATGGCCTCCAA	FORWARD	EXON 1
9282		TCTCTGGCCCTGGACTTGCA	REVERSE	EXON 8
9557		TTGGAGGCCATGGTCCGTAC	REVERSE	EXON 1
9558		AGTACACGGTCTTGTCGCAC	REVERSE	EXON 1
9559		GGCAAGTGGGGCATAAATAA	REVERSE	EXON 8
9560		GGTAGCAAAAGTCCCAGCAC	REVERSE	EXON 8
9607		AGGCCAATGGGCGAG	FORWARD	UPSTREAM
9608		CGAGTGAAAGGGCAGAGAAA	REVERSE	INTRON 1
9609		CGGCCGCAGGCCAAT	FORWARD	UPSTREAM
9610		CACATGTCCGTGGGTGG	REVERES	INTRON 1
9611		TCAGCGTCTTGCTGCAGTGC	REVERSE	EXON 2
9612		AAGGTGAGCTCCCTGGG	FORWARD	EXON 2
9613		CCAAACAGCGTGGCATAGCA	REVERSE	EXON 3
9614		TGATGGAAAGCCCTTCTGCC	FORWARD	EXON 3
9615		GCTTTCCGCTCCTCAGTTCG	REVERSE	EXON 4
9616		CCGGCTCCTACATCTACGAG	FORWARD	EXON 4
9617		TGCAGCGAGGACACATGTTG	REVERSE	EXON 5
9618		CAACATGTGTCCTCGCTGCA	FORWARD	EXON 5
9619		TCTTCCCACAGCGCTCG	REVERSE	EXON 6
9620		AGAAGGTGACGTCTCTGGG	FORWARD	EXON 6
9621		CGAAGAGTATTCCGTAGCAGGG	REVERSE	EXON 7
9622		CCGTGGGCAGCTACATCTAT	FORWARD	EXON 8
9623		CTCTCTGGCCCTGGACTTG	REVERSE	EXON 8
9624		GCCACTGTTCTGACCTTGAG	REVERSE	INTRON 1
9697		AAGTCCACCTGGGGAACC	FORWARD	INTRON 6
9698		GCTCCACCTCAGAAAGGTCA	REVERSE	EXON 8
9699		CCTGTCTCCGGGTGTATCTG	FORWARD	EXON 8
9700		CTCCCCACCTCCCTCTAGTC	REVERSE	DOWNSTREAM
9701		GTGCTGGGACTTTTGCTACC	FORWARD	EXON 8
9702		GTTCAGGCAGGAGCACTAGG	REVERSE	DOWNSTREAM
9703		CAGGACACCTGAGGCAGAAT	FORWARD	DOWNSTREAM
9704		CCTGCTTCCTGGAGAATGAG	REVERSE	DOWNSTREAM
9705		CAGCAGCAAGCTCTGCAC	FORWARD	INTRON 1
9706		CCAAGGATGACGAGAGAAGG	REVERSE	INTRON 1
9707		CACAGACAGACAGTGGCACA	FORWARD	INTRON 1
9708		ACTTGGCATCCTGAGGTCAC	REVERSE	INTRON 1
9709		GCTCCCAGCAGAAAACAAAG	FORWARD	INTRON 1
9710		GAGTTCTGGCTCCAGTGACC	REVERSE	INTRON 1
9711		CCTAGCCTCCTAGGGTGGAG	FORWARD	INTRON 1
9712		AGACCAGCTGCTAAGGGTCA	REVERSE	INTRON 1
9713		CTTCCAGTCGGGAGGATTC	FORWARD	INTRON 1
9714		AAGGGCTTTCCATCATGCTA	REVERSE	INTRON 2
9715		TGTGGGAAGACGCTGACC	FORWARD	EXON 6
9716		AGAAGGGGACCACAGACTCC	REVERSE	INTRON 6
9717		TAGCTCTGACATGGGGCTCT	FORWARD	UPSTREAM
9718		CACTGCCATTTCCATGAGTG	REVERSE	UPSTREAM
9719		ATTCAGAGACACCGGACACC	FORWARD	UPSTREAM
9720		CATCTCCCAAGGGCTCTTTC	REVERSE	UPSTREAM
9721		ACCTGGTGTCCAGCAAAGAG	FORWARD	UPSTREAM
9722		CGAGAGAAACTGCTGGAAGG	REVERSE	UPSTREAM
9723		CAGAGCCTGCAGTACACACG	FORWARD	UPSTREAM
9724		GGGCACTCACCGAAGTACAC	REVERSE	EXON 1
9784	PLD4	TTGTGGGATAGGGTGGTCTC	FORWARD	INTRON 4
9785		TTCTACCACAGGGGCGTTAC	REVERSE	INTRON 6
